# Supplementary material for: Physiological Regularity and Synchrony in Individuals with Gaming Disorder
Source: Entropy (Basel). 2024 Sep 8;26(9):769. doi: 10.3390/e26090769 (PMC11431265; doi:10.3390/e26090769)
Supplement: Supplementary file 1 [file entropy-26-00769-s001.zip]

Archive with 1 entries (1 files):
- entropy-3086040-supplementary.pdf
